# Supplementary material for: Ezh2 phosphorylation state determines its capacity to maintain CD8+ T memory precursors for antitumor immunity
Source: Nat Commun. 2017 Dec 14;8:2125. doi: 10.1038/s41467-017-02187-8 (PMC5730609; doi:10.1038/s41467-017-02187-8)
Supplement: Supplementary file 2 — Supplementary Data 2 [file 41467_2017_2187_MOESM2_ESM.xlsx]

## Sheet: Sheet1
Supplementary Data 2. Genes differentially expressed in activated Ezh2-/- CD8 T cells versus WT CD8 T cells (fold changes >1.5, or <1.5)
gene_id	locus	Activated WT CD8	Activated Ezh2-/- CD8	fold change	test_stat	status	p_value	q_value	significant	RNA_level
Xist	chrX:103431516-103484957	26.8128	0.0221	0.000824	-13.6563	OK	5e-05	0.000206	yes	ok
Acvrl1	chr15:101128536-101145336	5.7217	1.45649	0.254557	-4.22102	OK	5e-05	0.000206	yes	ok
Dntt	chr19:41029274-41059525	11.7614	3.27165	0.27817	-3.86352	OK	5e-05	0.000206	yes	ok
Tlr1	chr5:64924679-64933558	9.80037	2.8643	0.292265	-4.27162	OK	5e-05	0.000206	yes	ok
Ccdc164	chr5:30341662-30366708	13.7634	4.12708	0.299858	-3.84333	OK	5e-05	0.000206	yes	ok
Matk	chr10:81257544-81262981	22.0966	7.77785	0.351993	-4.05463	OK	5e-05	0.000206	yes	ok
Tespa1	chr10:130322851-130362642	23.8355	8.54216	0.358379	-4.24969	OK	5e-05	0.000206	yes	ok
Dapl1	chr2:59484652-59505020	126.459	47.4318	0.375077	-5.78612	OK	5e-05	0.000206	yes	ok
Id3	chr4:136143821-136145392	63.3329	24.4144	0.385494	-4.73159	OK	5e-05	0.000206	yes	ok
St6gal1	chr16:23224739-23360350	39.9614	15.6625	0.391941	-4.02221	OK	5e-05	0.000206	yes	ok
Cd101	chr3:100993528-101029495	7.58971	2.99384	0.39446	-3.21875	OK	5e-05	0.000206	yes	ok
Lst1	chr17:35185094-35188440	28.1189	11.2901	0.401513	-4.70168	OK	0.00025	0.000925	yes	ok
Fam183b	chr11:58792801-58801960	14.0809	5.65756	0.401792	-2.03605	OK	0.00045	0.001589	yes	ok
Tbxa2r	chr10:81328730-81335172	20.8714	8.49938	0.407226	-3.82905	OK	5e-05	0.000206	yes	ok
Ephx1	chr1:180989555-181017495	45.7984	18.7142	0.408622	-3.96693	OK	5e-05	0.000206	yes	ok
Igfbp4	chr11:99041259-99052643	74.0214	32.0504	0.432988	-3.59721	OK	5e-05	0.000206	yes	ok
Casp1	chr9:5298516-5307281	5.93312	2.60335	0.438783	-2.71242	OK	0.00015	0.000577	yes	ok
Cd226	chr18:89197426-89270327	21.2687	9.39293	0.441633	-3.27388	OK	5e-05	0.000206	yes	ok
Ifngr2	chr16:91547093-91564007	6.80989	3.07272	0.451213	-2.80499	OK	0.0001	0.000396	yes	ok
Amz2	chr11:109425945-109438148	17.5616	8.05377	0.458604	-3.25821	OK	5e-05	0.000206	yes	ok
Gbp10	chr5:105215698-105239533	6.22054	2.91952	0.469335	-2.83066	OK	5e-05	0.000206	yes	ok
Ifi203	chr1:173920402-173942492	32.4039	15.3686	0.474283	-3.59399	OK	5e-05	0.000206	yes	ok
Sh3bp5	chr14:31373963-31436033	28.4269	13.5145	0.475412	-3.33857	OK	5e-05	0.000206	yes	ok
Arl5c	chr11:97989579-97996173	27.0579	12.9065	0.476996	-3.18114	OK	5e-05	0.000206	yes	ok
Trp53inp1	chr4:11156440-11174377	41.6773	20.0366	0.480757	-3.5361	OK	5e-05	0.000206	yes	ok
N4bp2l1	chr5:150571642-150594525	8.19176	3.94537	0.481628	-2.62387	OK	5e-05	0.000206	yes	ok
Slamf6	chr1:171917536-171943868	19.1223	9.27956	0.485274	-3.24661	OK	5e-05	0.000206	yes	ok
Abcg1	chr17:31057693-31117981	7.9424	3.8716	0.487461	-2.91507	OK	5e-05	0.000206	yes	ok
H2-Oa	chr17:34083842-34095309	15.6575	7.64058	0.487979	-2.21573	OK	0.0001	0.000396	yes	ok
Synpo	chr18:60593989-60624305	6.0411	2.95647	0.489391	-2.59004	OK	5e-05	0.000206	yes	ok
Iigp1	chr18:60376028-60392629	55.8167	27.3721	0.490393	-3.25623	OK	5e-05	0.000206	yes	ok
Smpdl3a	chr10:57794543-57811830	12.8627	6.34526	0.493308	-2.84829	OK	5e-05	0.000206	yes	ok
Pbx4	chr8:69832703-69872292	9.05181	4.48091	0.495027	-2.36801	OK	0.0005	0.001749	yes	ok
4930417O13Rik	chr6:125265524-125273777	25.2016	12.4778	0.495117	-2.89143	OK	0.0002	0.000753	yes	ok
Arrdc3	chr13:80883421-80896043	11.2828	5.59091	0.495525	-3.21841	OK	5e-05	0.000206	yes	ok
A430093F15Rik	chr19:10740946-10786043	21.0268	10.4374	0.496385	-3.01299	OK	5e-05	0.000206	yes	ok
Ltb	chr17:35194506-35196305	350.01	173.791	0.496532	-3.8411	OK	5e-05	0.000206	yes	ok
Kdm6b	chr11:69398517-69413675	8.93597	4.44157	0.497046	-2.92245	OK	5e-05	0.000206	yes	ok
Nr4a1	chr15:101266845-101274794	60.7444	30.6008	0.503763	-2.96855	OK	5e-05	0.000206	yes	ok
Igflr1	chr7:30565426-30567962	27.3959	13.9354	0.508668	-3.01332	OK	5e-05	0.000206	yes	ok
Bambi-ps1	chr2:122466582-122467797	5.80406	2.95341	0.508852	-2.14009	OK	0.00215	0.006555	yes	ok
Cd68	chr11:69664370-69666062	7.23455	3.7192	0.514089	-2.20753	OK	0.0029	0.008584	yes	ok
Sytl1	chr4:133253089-133263087	24.4842	12.9216	0.527752	-2.75051	OK	5e-05	0.000206	yes	ok
Rasgef1a	chr6:118066384-118091546	5.0176	2.65118	0.528375	-2.13087	OK	0.00065	0.00222	yes	ok
Ipcef1	chr10:6788600-7038209	39.072	20.7888	0.532064	-2.72394	OK	5e-05	0.000206	yes	ok
Aldoc	chr11:78324197-78326760	53.4865	28.6425	0.535509	-2.65134	OK	5e-05	0.000206	yes	ok
Mettl20	chr6:149141512-149151170	9.82863	5.29497	0.538729	-2.03603	OK	0.00095	0.00313	yes	ok
Pvr	chr7:19903577-19921143	13.1702	7.09726	0.538887	-2.61951	OK	5e-05	0.000206	yes	ok
Btla	chr16:45224336-45252895	21.5079	11.5985	0.539264	-2.71756	OK	5e-05	0.000206	yes	ok
Gm14446	chr19:34592887-34601968	7.30804	3.9476	0.540172	-2.05915	OK	0.00025	0.000925	yes	ok
I730030J21Rik	chr15:100730504-100732737	36.9513	19.9735	0.540536	-2.0674	OK	0.0005	0.001749	yes	ok
Ccr7	chr11:99144198-99155077	415.017	224.875	0.541846	-2.88505	OK	5e-05	0.000206	yes	ok
Tox	chr4:6687385-6990723	8.32052	4.53155	0.544623	-2.42095	OK	5e-05	0.000206	yes	ok
Pacsin1	chr17:27655681-27711106	13.9847	7.63612	0.546033	-2.15223	OK	0.00015	0.000577	yes	ok
Pecam1	chr11:106654217-106715281	26.0214	14.2983	0.549483	-2.60043	OK	5e-05	0.000206	yes	ok
2610019F03Rik	chr8:13952007-13974777	5.49499	3.02221	0.549994	-2.12343	OK	0.0009	0.002983	yes	ok
Tspan32	chr7:143005045-143019485	38.1264	20.9806	0.55029	-2.53946	OK	5e-05	0.000206	yes	ok
Slamf1	chr1:171767131-171801184	17.9823	10.0225	0.557353	-2.64965	OK	0.0001	0.000396	yes	ok
Ncf1	chr5:134220259-134229625	56.5338	31.6122	0.559174	-2.65812	OK	5e-05	0.000206	yes	ok
Chd3	chr11:69343272-69369426	32.0566	17.9952	0.561356	-2.53321	OK	5e-05	0.000206	yes	ok
A430107P09Rik	chr14:53665939-53668335	8.11815	4.56342	0.562125	-2.35453	OK	0.00065	0.00222	yes	ok
Ccng2	chr5:93267572-93276231	44.7678	25.231	0.563597	-2.79351	OK	0.0001	0.000396	yes	ok
Adamts6	chr13:104287872-104494763	10.1634	5.73183	0.563969	-2.45808	OK	5e-05	0.000206	yes	ok
Klf3	chr5:64803522-64830129	7.08401	3.99973	0.564614	-2.1218	OK	0.00085	0.002831	yes	ok
Sfn	chr4:133600555-133602168	21.4176	12.1044	0.56516	-2.42766	OK	0.00015	0.000577	yes	ok
Fyb	chr15:6579870-6663312	89.7224	51.0287	0.56874	-2.55185	OK	5e-05	0.000206	yes	ok
Bcl11b	chr12:107910402-108003414	16.8982	9.61098	0.568756	-2.56449	OK	5e-05	0.000206	yes	ok
Arhgef18	chr8:3393007-3456600	16.3763	9.33476	0.570018	-2.49437	OK	5e-05	0.000206	yes	ok
Zfp36	chr7:28376783-28379228	28.4037	16.2835	0.573288	-2.59919	OK	0.00015	0.000577	yes	ok
Sertad3	chr7:27473839-27477364	13.5293	7.76889	0.574225	-2.1988	OK	0.0014	0.004444	yes	ok
P2ry10	chrX:107089334-107104970	60.9674	35.0462	0.574835	-2.99378	OK	5e-05	0.000206	yes	ok
Cpm	chr10:117629499-117687352	5.42913	3.12669	0.575909	-2.14945	OK	0.00065	0.00222	yes	ok
Fut7	chr2:25423693-25426373	13.8057	7.99901	0.5794	-1.96196	OK	0.0006	0.002064	yes	ok
Serpine1	chr5:137061505-137072272	7.55716	4.38047	0.579644	-2.03463	OK	0.00115	0.003718	yes	ok
Slfn1	chr11:83116844-83122659	62.1912	36.1695	0.581586	-2.79286	OK	5e-05	0.000206	yes	ok
Per1	chr11:69098955-69109957	16.9178	9.84586	0.581983	-2.14154	OK	0.0001	0.000396	yes	ok
Trib3	chr2:152337424-152344060	11.2776	6.5676	0.582359	-2.10319	OK	0.0006	0.002064	yes	ok
Nr4a3	chr4:48051247-48083352	40.8464	24.0451	0.588672	-2.27983	OK	0.00055	0.001907	yes	ok
Tnfsf14	chr17:57189491-57194186	14.6153	8.63551	0.590855	-2.05461	OK	0.0009	0.002983	yes	ok
Slc35d3	chr10:19847916-19851459	6.96276	4.11528	0.591042	-1.90249	OK	0.0032	0.009387	yes	ok
Ddb2	chr2:91202911-91237066	24.2494	14.3647	0.592375	-1.71434	OK	0.0024	0.007242	yes	ok
Cbx4	chr11:119077570-119086237	17.4991	10.3816	0.593263	-2.40502	OK	5e-05	0.000206	yes	ok
Cdkn1b	chr6:134920400-134925525	41.0625	24.4032	0.594293	-2.66753	OK	5e-05	0.000206	yes	ok
Gbp8	chr5:105014152-105053561	19.4071	11.5549	0.595394	-2.32878	OK	0.0002	0.000753	yes	ok
Irgm2	chr11:58214976-58222783	32.9768	19.7659	0.599388	-2.54205	OK	0.00015	0.000577	yes	ok
Il6st	chr13:112464069-112506860	11.7091	7.03028	0.600411	-2.3056	OK	0.0003	0.001095	yes	ok
Hivep2	chr10:13966378-14151378	6.32435	3.79954	0.600779	-2.27123	OK	0.0001	0.000396	yes	ok
Slc43a2	chr11:75531693-75577572	11.2124	6.73955	0.601083	-2.28204	OK	5e-05	0.000206	yes	ok
Socs2	chr10:95411489-95416857	40.1215	24.195	0.603043	-2.07087	OK	0.00055	0.001907	yes	ok
Rab37	chr11:115091430-115162240	14.0946	8.50233	0.603234	-1.83725	OK	0.00215	0.006555	yes	ok
Plcxd2	chr16:45959260-46010413	7.60021	4.58773	0.603632	-2.34244	OK	0.00015	0.000577	yes	ok
Abhd8	chr8:71456699-71463657	39.9242	24.1173	0.604076	-2.36373	OK	0.0002	0.000753	yes	ok
Rara	chr11:98937695-98974942	18.4409	11.1462	0.604426	-2.10711	OK	0.00015	0.000577	yes	ok
H2-DMa	chr17:34122831-34139101	31.8286	19.2781	0.605684	-2.35984	OK	0.00015	0.000577	yes	ok
Ms4a4c	chr19:11407660-11427246	44.1784	26.817	0.607016	-2.61765	OK	0.00035	0.001262	yes	ok
Klf2	chr8:72319061-72321654	30.5281	18.5362	0.607183	-2.38207	OK	0.0005	0.001749	yes	ok
Slc35g1	chr19:38395979-38405607	27.5071	16.7432	0.608686	-2.52292	OK	0.0001	0.000396	yes	ok
H2afv	chr11:6427225-6444443	55.0864	33.6144	0.610211	-2.55414	OK	0.0001	0.000396	yes	ok
Dhx58	chr11:100694883-100704271	22.2092	13.5611	0.610606	-2.01669	OK	0.001	0.003276	yes	ok
Inadl	chr4:98395825-98719603	5.43573	3.33099	0.612797	-1.76363	OK	0.002	0.006139	yes	ok
Orai2	chr5:136147460-136170656	19.0761	11.6942	0.613028	-2.23503	OK	0.0003	0.001095	yes	ok
Zfp36l1	chr12:80107759-80113013	44.5626	27.3272	0.613231	-2.54889	OK	5e-05	0.000206	yes	ok
Gbp6	chr5:105270701-105293699	28.1942	17.3324	0.61475	-2.30571	OK	0.0003	0.001095	yes	ok
Spry1	chr3:37639949-37644599	17.9025	11.0101	0.615006	-2.09947	OK	0.00095	0.00313	yes	ok
Syt11	chr3:88744700-88772599	8.17066	5.03275	0.615954	-2.04147	OK	0.0008	0.002681	yes	ok
Tgtp1	chr11:48985328-48992246	13.7508	8.48572	0.617108	-2.17441	OK	0.00095	0.00313	yes	ok
Tecpr1	chr5:144195346-144223578	37.069	22.908	0.617984	-2.23256	OK	0.0001	0.000396	yes	ok
A430078G23Rik	chr8:3353414-3390299	10.347	6.40214	0.618745	-2.0022	OK	0.00145	0.004587	yes	ok
Igtp	chr11:58199555-58207592	287.776	178.094	0.618863	-2.19267	OK	0.00035	0.001262	yes	ok
Plekhg2	chr7:28359603-28372662	14.5291	9.03047	0.621544	-1.96741	OK	0.0003	0.001095	yes	ok
Itgb7	chr15:102215994-102231935	168.174	104.746	0.622842	-2.21237	OK	0.0003	0.001095	yes	ok
Cd2	chr3:101275907-101287939	273.564	170.478	0.623176	-2.56738	OK	0.00025	0.000925	yes	ok
Sh2b3	chr5:121817214-121836801	14.1339	8.81637	0.623774	-1.99447	OK	0.0019	0.00586	yes	ok
Folr4	chr9:14885813-14903951	59.2334	36.9788	0.62429	-2.04978	OK	0.0002	0.000753	yes	ok
Poldip3	chr15:83125977-83149336	42.5386	26.6307	0.626035	-2.20794	OK	0.00065	0.00222	yes	ok
Gprin3	chr6:59352460-59426290	13.7482	8.62714	0.627509	-1.89057	OK	0.00185	0.005722	yes	ok
Utrn	chr10:12382187-12861735	17.1981	10.8008	0.628022	-2.04827	OK	0.0002	0.000753	yes	ok
Ifi27l2a	chr12:103442166-103443680	1057.33	664.555	0.62852	-3.27231	OK	0.00115	0.003718	yes	ok
Itga6	chr2:71787082-71856758	17.1293	10.7703	0.628763	-2.11924	OK	0.00065	0.00222	yes	ok
Plcg1	chr2:160731309-160872990	46.1988	29.1174	0.630264	-2.11194	OK	0.00035	0.001262	yes	ok
Samhd1	chr2:157097528-157135222	200.104	126.192	0.630632	-2.00425	OK	0.00095	0.00313	yes	ok
Ing2	chr8:47667177-47675159	10.9264	6.89415	0.630965	-2.01829	OK	0.00205	0.006278	yes	ok
Mov10	chr3:104794833-104818563	29.734	18.7712	0.631302	-1.95304	OK	0.0006	0.002064	yes	ok
Samd9l	chr6:3372257-3399571	24.2586	15.4032	0.634958	-2.1744	OK	0.0002	0.000753	yes	ok
Lbh	chr17:72918304-72941946	44.8844	28.5321	0.63568	-2.29748	OK	0.00065	0.00222	yes	ok
Setx	chr2:29124991-29182471	33.7821	21.4827	0.635919	-2.09918	OK	0.0008	0.002681	yes	ok
Elk4	chr1:132007604-132025684	12.9397	8.23066	0.63608	-2.08021	OK	0.001	0.003276	yes	ok
BC021614	chr19:4057486-4059294	88.7244	56.4459	0.636193	-2.63224	OK	0.00145	0.004587	yes	ok
Gm8369	chr19:11492037-11512577	39.1506	24.9472	0.637212	-2.34139	OK	0.00185	0.005722	yes	ok
Fam189b	chr3:89183224-89189289	21.8838	13.9761	0.638652	-2.12633	OK	0.00125	0.00401	yes	ok
Tpcn1	chr5:120534156-120588613	29.6809	18.9567	0.638682	-2.12959	OK	0.0005	0.001749	yes	ok
Ifi47	chr11:49037659-49135387	207.521	132.687	0.639392	-2.13659	OK	0.00135	0.004299	yes	ok
Ccdc64	chr5:115649285-115731559	38.994	24.9939	0.640969	-2.03094	OK	0.0009	0.002983	yes	ok
Gbp2	chr3:142620662-142638008	276.832	177.675	0.641815	-1.93224	OK	0.00195	0.005998	yes	ok
Dlg4	chr11:70018604-70045531	21.5293	13.8399	0.642839	-1.83776	OK	0.00135	0.004299	yes	ok
Bzrap1	chr11:87760540-87785928	7.39547	4.77492	0.645656	-1.67045	OK	0.00305	0.008984	yes	ok
Rnf167	chr11:70647588-70651414	33.6504	21.7349	0.645902	-2.08938	OK	0.00145	0.004587	yes	ok
Kbtbd11	chr8:15011024-15033332	43.5808	28.1491	0.645905	-2.03415	OK	0.001	0.003276	yes	ok
Rab3ip	chr10:116905783-116950380	14.4626	9.35141	0.64659	-1.95408	OK	0.0022	0.006693	yes	ok
Ikbke	chr1:131254601-131279563	32.8494	21.2506	0.646909	-1.97952	OK	0.00065	0.00222	yes	ok
Fam117a	chr11:95337017-95381872	16.3142	10.5657	0.647636	-1.898	OK	0.00255	0.007648	yes	ok
Inpp4b	chr8:81715199-82122561	31.855	20.6541	0.64838	-2.10628	OK	0.00065	0.00222	yes	ok
Irf1	chr11:53770013-53778374	116.768	75.8866	0.649893	-1.92697	OK	0.0003	0.001095	yes	ok
Lrig1	chr6:94500313-94700145	12.2592	7.97305	0.650372	-1.74419	OK	0.00235	0.007104	yes	ok
Rhoh	chr5:65863568-65896700	28.6812	18.6966	0.651877	-2.13345	OK	0.0004	0.001426	yes	ok
Ift80	chr3:68892498-69004570	21.4493	13.9901	0.652242	-2.09083	OK	0.001	0.003276	yes	ok
Entpd5	chr12:84373856-84409029	12.4169	8.11037	0.653171	-1.93447	OK	0.00095	0.00313	yes	ok
Dpp4	chr2:62330072-62412231	43.4738	28.4219	0.653773	-2.03036	OK	0.0007	0.002375	yes	ok
Nfatc1	chr18:80606204-80713071	50.749	33.2851	0.655876	-1.9194	OK	0.00085	0.002831	yes	ok
Pou2f2	chr7:25091114-25132460	15.1923	9.96514	0.655935	-1.70721	OK	0.00225	0.006828	yes	ok
Ndrg2	chr14:51905270-51913488	38.1583	25.0596	0.656726	-1.72257	OK	0.0026	0.007782	yes	ok
Tob2	chr15:81848269-81858326	18.0119	11.8294	0.656757	-1.97269	OK	0.00115	0.003718	yes	ok
Oas3	chr5:120753097-120777659	25.4059	16.6884	0.656872	-1.88667	OK	0.0014	0.004444	yes	ok
Pink1	chr4:138313409-138326296	18.6235	12.2361	0.657027	-1.84682	OK	0.00265	0.007917	yes	ok
Sbk1	chr7:126272618-126294999	10.3896	6.83189	0.65757	-1.7857	OK	0.0031	0.009118	yes	ok
Tap1	chr17:34187555-34197225	201.064	132.34	0.658202	-1.81972	OK	0.0013	0.004153	yes	ok
2810474O19Rik	chr6:149309413-149335663	11.2458	7.40256	0.658251	-1.9478	OK	0.0012	0.003865	yes	ok
Amica1	chr9:45079182-45135606	30.2547	19.9287	0.658698	-1.83515	OK	0.00325	0.009517	yes	ok
Gm12250	chr11:58183842-58190198	50.4354	33.2642	0.65954	-1.97167	OK	0.0014	0.004444	yes	ok
1600014C10Rik	chr7:38183216-38197565	19.6014	12.9357	0.659935	-1.89973	OK	0.0016	0.005017	yes	ok
Mib2	chr4:155654469-155669254	9.12179	6.03242	0.66132	-1.61086	OK	0.0034	0.009909	yes	ok
Irgm1	chr11:48865248-48871346	93.2485	61.682	0.661479	-2.06522	OK	0.00095	0.00313	yes	ok
Ptpn18	chr1:34459745-34473779	47.0495	31.1992	0.663115	-2.00384	OK	0.00205	0.006278	yes	ok
Gbp9	chr5:105078393-105110292	26.6683	17.7046	0.663882	-1.98214	OK	0.0013	0.004153	yes	ok
Mndal	chr1:173857219-173880187	54.1633	35.9747	0.664189	-1.99902	OK	0.00095	0.00313	yes	ok
2410006H16Rik	chr11:62602876-62604806	392.404	260.795	0.664608	-3.20568	OK	0.0017	0.0053	yes	ok
Map4k2	chr19:6341249-6353527	91.0205	60.6027	0.665813	-1.98209	OK	0.00085	0.002831	yes	ok
Slc17a9	chr2:180725338-180742278	22.9225	15.2625	0.665828	-1.94403	OK	0.00305	0.008984	yes	ok
Chd7	chr4:8690920-8866809	14.7703	22.211	1.50377	1.66579	OK	0.0023	0.006967	yes	ok
Agpat4	chr17:12119283-12219640	16.6713	25.123	1.50696	1.90163	OK	0.00305	0.008984	yes	ok
Pdia6	chr12:17266594-17324730	107.518	163.012	1.51614	1.9583	OK	0.00105	0.003422	yes	ok
Slc25a24	chr3:109123148-109168409	10.6296	16.2706	1.53068	2.06077	OK	0.0017	0.0053	yes	ok
Scd1	chr19:44394449-44407709	11.744	17.9825	1.53121	1.96681	OK	0.00255	0.007648	yes	ok
Smim3	chr18:60474190-60501983	12.4183	19.0471	1.5338	1.93415	OK	0.00305	0.008984	yes	ok
Ptprj	chr2:90429755-90580647	4.2026	6.45077	1.53495	1.77672	OK	0.00245	0.007377	yes	ok
Gpr65	chr12:98268634-98276722	38.9042	59.7607	1.5361	2.2777	OK	0.0014	0.004444	yes	ok
Ctla2a	chr13:60934154-60936625	38.4191	59.0806	1.53779	1.94518	OK	0.0008	0.002681	yes	ok
Phlpp1	chr1:106171868-106394245	3.32283	5.12474	1.54228	1.78313	OK	0.0032	0.009387	yes	ok
Nabp1	chr1:51469487-51478399	68.6757	106.025	1.54385	2.3354	OK	0.00045	0.001589	yes	ok
Bcl3	chr7:19808461-19822755	18.3651	28.4507	1.54917	2.00674	OK	0.00145	0.004587	yes	ok
Flot1	chr17:35823356-35832787	26.4843	41.1893	1.55523	2.06612	OK	0.001	0.003276	yes	ok
Cldn25	chr16:58727909-58734247	21.5502	33.6494	1.56144	2.03186	OK	0.00075	0.002528	yes	ok
Ctsd	chr7:142375915-142387870	117.559	184.481	1.56926	2.24616	OK	0.00025	0.000925	yes	ok
Myo5a	chr9:75071205-75223687	5.68235	8.94302	1.57382	2.17027	OK	0.00015	0.000577	yes	ok
Bag2	chr1:33745483-33757750	9.02784	14.2099	1.57401	1.86395	OK	0.0033	0.009647	yes	ok
Kif1b	chr4:149176320-149307698	4.85228	7.63767	1.57404	2.01582	OK	0.00065	0.00222	yes	ok
Mctp2	chr7:72077829-72306595	4.11933	6.48469	1.57421	1.91323	OK	0.0024	0.007242	yes	ok
Zfp608	chr18:54888044-54990180	3.87891	6.11051	1.57531	1.86375	OK	0.00195	0.005998	yes	ok
Dusp5	chr19:53529317-53541322	31.3183	49.34	1.57544	2.2228	OK	0.00185	0.005722	yes	ok
Itgb1	chr8:128685653-128733579	42.854	68.1988	1.59142	2.29666	OK	0.00015	0.000577	yes	ok
Inppl1	chr7:101818312-101838226	4.74242	7.55018	1.59205	1.79668	OK	0.0016	0.005017	yes	ok
Capn2	chr1:182467258-182517483	30.9555	49.5738	1.60146	2.1841	OK	0.00025	0.000925	yes	ok
Ly6c2	chr15:75108160-75111949	175.294	281.427	1.60546	2.86289	OK	0.0005	0.001749	yes	ok
Rgs2	chr1:143999337-144004149	8.68437	13.9715	1.60881	1.97598	OK	0.00225	0.006828	yes	ok
Rnh1	chr7:141160325-141172851	76.8756	124.114	1.61447	2.13301	OK	0.0003	0.001095	yes	ok
Fhl2	chr1:43123073-43163961	12.9542	21.0138	1.62216	2.16361	OK	0.0013	0.004153	yes	ok
Dmwd	chr7:19076199-19082775	6.56466	10.6501	1.62233	1.86217	OK	0.00255	0.007648	yes	ok
Farp1	chr14:121035573-121283726	3.96594	6.44394	1.62482	1.91341	OK	0.00135	0.004299	yes	ok
Slc39a14	chr14:70303466-70351424	9.56639	15.5549	1.62599	2.23651	OK	5e-05	0.000206	yes	ok
P4ha2	chr11:54100923-54131667	8.39933	13.6795	1.62864	1.61648	OK	0.0026	0.007782	yes	ok
Tspan3	chr9:56135883-56161070	26.2001	42.7128	1.63025	2.56607	OK	0.00025	0.000925	yes	ok
Osgin2	chr4:15997120-16013877	9.09216	14.8275	1.6308	2.27681	OK	0.00085	0.002831	yes	ok
Mt1	chr8:94179088-94180327	401.703	655.694	1.63229	3.2458	OK	0.00025	0.000925	yes	ok
Gstt1	chr10:75783812-75798584	13.7323	22.4645	1.63589	2.14778	OK	0.0032	0.009387	yes	ok
Pcyt1a	chr16:32430920-32475065	11.6551	19.0817	1.63719	2.25729	OK	0.0001	0.000396	yes	ok
Cobll1	chr2:65088338-65238626	3.5294	5.77861	1.63728	1.92477	OK	0.0007	0.002375	yes	ok
Tec	chr5:72755722-72868448	5.84722	9.60695	1.64299	1.84149	OK	0.0016	0.005017	yes	ok
Ero1lb	chr13:12565882-12609528	3.38798	5.58087	1.64725	2.06642	OK	0.00145	0.004587	yes	ok
Klrc1	chr6:129674858-129678910	41.034	68.0485	1.65834	1.93116	OK	0.0012	0.003865	yes	ok
Cdc14b	chr13:64192544-64274988	5.1598	8.56258	1.65948	2.22247	OK	0.0005	0.001749	yes	ok
Nln	chr13:104023438-104109614	5.61253	9.33047	1.66244	2.19714	OK	0.0005	0.001749	yes	ok
Trerf1	chr17:47140941-47359458	3.30264	5.50909	1.66809	1.78906	OK	0.00095	0.00313	yes	ok
Sdf2l1	chr16:17130137-17132383	54.0271	90.2748	1.67092	2.7347	OK	5e-05	0.000206	yes	ok
Fkbp5	chr17:28399094-28486112	46.564	77.9946	1.675	2.42306	OK	0.0001	0.000396	yes	ok
Osbpl3	chr6:50293326-50456170	9.22649	15.4632	1.67596	2.31895	OK	5e-05	0.000206	yes	ok
Fam129a	chr1:151571372-151719347	11.9485	20.0435	1.67748	2.31551	OK	5e-05	0.000206	yes	ok
Gucy1a3	chr3:82092426-82145877	5.15219	8.66426	1.68167	2.17677	OK	0.00045	0.001589	yes	ok
Plxnd1	chr6:115954810-115995005	3.41602	5.74903	1.68296	2.11943	OK	0.00035	0.001262	yes	ok
Dennd1b	chr1:138963708-139176042	4.82567	8.13485	1.68575	2.44437	OK	5e-05	0.000206	yes	ok
Ube2e3	chr2:78869046-78920583	19.0113	32.1628	1.69177	2.54713	OK	0.0004	0.001426	yes	ok
Chst12	chr5:140505608-140525238	21.0791	35.6835	1.69283	2.40647	OK	5e-05	0.000206	yes	ok
Srgap3	chr6:112717971-112947266	6.89024	11.7104	1.69956	2.12556	OK	0.00015	0.000577	yes	ok
Ctnna1	chr18:35118911-35254775	25.4877	43.3358	1.70026	2.52378	OK	5e-05	0.000206	yes	ok
Gmds	chr13:31819585-32338544	14.4159	24.5238	1.70116	2.38696	OK	0.00025	0.000925	yes	ok
Nme4	chr17:26091744-26095470	10.8593	18.4947	1.70312	2.19529	OK	0.00255	0.007648	yes	ok
Nphp1	chr2:127740731-127788854	3.42866	5.88637	1.71682	1.86883	OK	0.0019	0.00586	yes	ok
Abcd3	chr3:121758909-121815215	12.8811	22.1511	1.71966	2.73416	OK	0.0001	0.000396	yes	ok
Fam20a	chr11:109672925-109722256	7.38744	12.7349	1.72386	2.18714	OK	0.0004	0.001426	yes	ok
Scmh1	chr4:120405280-120530199	4.34688	7.51418	1.72864	2.03556	OK	0.0006	0.002064	yes	ok
Atp2b4	chr1:133702673-133753747	9.55719	16.5449	1.73115	2.52369	OK	5e-05	0.000206	yes	ok
Mt2	chr8:94172617-94173567	284.062	493.773	1.73826	3.82003	OK	5e-05	0.000206	yes	ok
Cdr2	chr7:120957036-120982312	5.34904	9.30363	1.73931	2.09423	OK	0.0005	0.001749	yes	ok
Dgat1	chr15:76502014-76511818	24.8378	43.3427	1.74503	2.59877	OK	5e-05	0.000206	yes	ok
Sec24d	chr3:123267495-123365636	5.62744	9.82327	1.7456	2.35207	OK	0.0001	0.000396	yes	ok
Batf	chr12:85686719-85709087	26.2455	45.8874	1.74839	2.71379	OK	0.00015	0.000577	yes	ok
Adk	chr14:21052573-21448569	17.2605	30.249	1.75249	2.4386	OK	5e-05	0.000206	yes	ok
Ctsl	chr13:64363213-64370306	3.74523	6.56525	1.75297	2.06795	OK	0.0022	0.006693	yes	ok
Podnl1	chr8:84125988-84132517	7.44807	13.092	1.75778	2.20742	OK	0.0003	0.001095	yes	ok
Slc16a13	chr11:70216791-70220994	3.89426	6.85213	1.75955	2.12616	OK	0.00115	0.003718	yes	ok
Fasl	chr1:161780691-161788495	12.7103	22.4564	1.76678	2.34342	OK	0.0001	0.000396	yes	ok
Gnb5	chr9:75306287-75345923	4.27864	7.57499	1.77042	1.89903	OK	0.00145	0.004587	yes	ok
Athl1	chr7:140941580-140947658	7.00262	12.4098	1.77217	2.41241	OK	0.0001	0.000396	yes	ok
Cd9	chr6:125460265-125494755	32.1545	57.1001	1.77581	3.11526	OK	5e-05	0.000206	yes	ok
Kctd11	chr11:69878263-69880985	3.43969	6.11343	1.77732	2.06033	OK	0.0013	0.004153	yes	ok
Irf5	chr6:29526624-29537320	4.64554	8.25699	1.7774	1.81066	OK	0.001	0.003276	yes	ok
Nedd9	chr13:41309915-41487320	20.6483	36.8256	1.78347	2.63725	OK	5e-05	0.000206	yes	ok
Reep1	chr6:71707680-71810705	3.96192	7.06979	1.78444	2.36149	OK	0.0003	0.001095	yes	ok
Fgl2	chr5:21292960-21424677	10.0853	17.9972	1.78449	2.46158	OK	0.0001	0.000396	yes	ok
Arhgef25	chr10:127182520-127190054	5.36294	9.5744	1.78529	1.8832	OK	0.0006	0.002064	yes	ok
Prkd3	chr17:78949404-79020816	8.73737	15.6359	1.78954	2.73523	OK	5e-05	0.000206	yes	ok
Sypl	chr12:32953944-32979502	5.09911	9.14031	1.79253	2.76305	OK	5e-05	0.000206	yes	ok
Ggt1	chr10:75573592-75586182	3.46413	6.21196	1.79323	1.98981	OK	0.00255	0.007648	yes	ok
Jdp2	chr12:85599104-85639878	4.22403	7.58506	1.79569	1.72542	OK	0.00215	0.006555	yes	ok
Neb	chr2:52136646-52338798	3.46746	6.25304	1.80335	2.34709	OK	5e-05	0.000206	yes	ok
Fah	chr7:84585158-84605942	6.24535	11.2867	1.80721	2.17012	OK	0.0006	0.002064	yes	ok
Cltb	chr13:54592938-54611272	9.89955	17.918	1.80999	2.43277	OK	0.00015	0.000577	yes	ok
Snx10	chr6:51523902-51590670	5.91387	10.7138	1.81163	2.26874	OK	0.0003	0.001095	yes	ok
Tgm2	chr2:158116404-158146392	13.6661	24.8797	1.82054	2.47071	OK	5e-05	0.000206	yes	ok
Galnt10	chr11:57645441-57787500	3.04644	5.56587	1.82701	2.22321	OK	0.0004	0.001426	yes	ok
Tmem180	chr19:46356879-46375254	6.36308	11.6708	1.83414	2.47292	OK	0.00015	0.000577	yes	ok
Raph1	chr1:60483184-60566765	4.88375	8.98028	1.83881	2.81761	OK	5e-05	0.000206	yes	ok
Itga5	chr15:103344285-103366748	2.84999	5.25693	1.84455	2.24877	OK	0.00015	0.000577	yes	ok
Ckb	chr12:111669354-111672338	20.5296	37.8886	1.84556	2.70664	OK	5e-05	0.000206	yes	ok
Emp1	chr6:135362930-135383173	11.2888	20.8748	1.84915	2.47666	OK	0.0006	0.002064	yes	ok
Hopx	chr5:77086985-77115123	39.6767	73.3719	1.84924	2.76993	OK	5e-05	0.000206	yes	ok
Gsn	chr2:35256358-35307902	23.3956	43.2951	1.85057	2.40042	OK	5e-05	0.000206	yes	ok
Erc1	chr6:119570795-119848150	2.91537	5.39742	1.85137	2.4224	OK	5e-05	0.000206	yes	ok
Gsto1	chr19:47854988-47864788	22.0163	40.8322	1.85464	3.04207	OK	5e-05	0.000206	yes	ok
Spry2	chr14:105891946-105896819	3.37564	6.27895	1.86008	2.18273	OK	0.00125	0.00401	yes	ok
Tspan6	chrX:133891069-133898429	3.55596	6.63057	1.86464	2.3644	OK	0.0017	0.0053	yes	ok
Rhob	chr12:8497758-8499985	3.89781	7.28695	1.8695	2.30729	OK	0.0003	0.001095	yes	ok
Klhl5	chr5:65131230-65168142	7.58729	14.2097	1.87284	2.82009	OK	5e-05	0.000206	yes	ok
Slc16a10	chr10:40033534-40142254	7.36569	13.8214	1.87646	2.56802	OK	5e-05	0.000206	yes	ok
Gpr160	chr3:30855949-30897192	3.07493	5.77041	1.8766	1.90069	OK	0.0024	0.007242	yes	ok
0610010F05Rik	chr11:23573775-23633631	4.69774	8.84359	1.88252	2.78239	OK	5e-05	0.000206	yes	ok
Gcat	chr15:79030873-79043558	11.8834	22.5486	1.89749	2.59256	OK	0.0001	0.000396	yes	ok
Tubb6	chr18:67390730-67402749	54.1231	102.735	1.89817	3.05572	OK	5e-05	0.000206	yes	ok
Kctd17	chr15:78428627-78439303	9.4774	18.0029	1.89956	2.6571	OK	5e-05	0.000206	yes	ok
Dstn	chr2:143915330-143943324	16.3477	31.1156	1.90336	3.22736	OK	5e-05	0.000206	yes	ok
Skap2	chr6:51859164-52012549	8.21398	15.6473	1.90496	2.66026	OK	0.00015	0.000577	yes	ok
Ncs1	chr2:31245922-31295471	4.20489	8.03434	1.91071	2.62995	OK	5e-05	0.000206	yes	ok
Lysmd2	chr9:75625731-75637773	3.75403	7.22399	1.92433	2.2162	OK	0.0012	0.003865	yes	ok
Lgalsl	chr11:20823354-20831108	3.88908	7.49705	1.92772	2.71928	OK	5e-05	0.000206	yes	ok
Axl	chr7:25756499-25788733	8.22942	15.8814	1.92983	2.60229	OK	5e-05	0.000206	yes	ok
Ppfibp1	chr6:146888493-147032023	4.84964	9.36894	1.93189	2.66045	OK	5e-05	0.000206	yes	ok
Ctla2b	chr13:60895350-60897447	9.89059	19.1807	1.93929	2.17814	OK	0.00025	0.000925	yes	ok
Nek6	chr2:38511696-38587490	14.4253	28.0404	1.94383	2.96254	OK	5e-05	0.000206	yes	ok
Dusp14	chr11:84048044-84068357	3.08742	6.02014	1.94989	2.18121	OK	0.00175	0.005442	yes	ok
Rab11fip4	chr11:79591211-79694012	3.41157	6.65258	1.95001	2.30509	OK	0.0001	0.000396	yes	ok
Ier3	chr17:35821712-35822911	23.0807	45.1091	1.95441	3.36098	OK	5e-05	0.000206	yes	ok
Ggt7	chr2:155490379-155514846	5.73512	11.231	1.95829	2.66498	OK	5e-05	0.000206	yes	ok
Abhd5	chr9:122351615-122381523	3.17359	6.27814	1.97825	2.61134	OK	5e-05	0.000206	yes	ok
Rnf130	chr11:50025330-50104733	16.8571	33.351	1.97845	2.84692	OK	5e-05	0.000206	yes	ok
Lilrb4	chr10:51490974-51496611	3.9617	7.87077	1.98672	2.32171	OK	0.0007	0.002375	yes	ok
Lama5	chr2:180176372-180225859	3.14139	6.26056	1.99293	2.95964	OK	5e-05	0.000206	yes	ok
Prnp	chr2:131909927-131938431	9.33462	18.7267	2.00615	2.95325	OK	5e-05	0.000206	yes	ok
Pmaip1	chr18:66458603-66465558	9.0896	18.3585	2.01973	3.25256	OK	5e-05	0.000206	yes	ok
Cd44	chr2:102811141-102901665	32.2371	65.1427	2.02074	3.4343	OK	5e-05	0.000206	yes	ok
Ptpn3	chr4:57190840-57301837	2.97575	6.0319	2.02702	2.9043	OK	5e-05	0.000206	yes	ok
Serpinb9	chr13:33004540-33017955	52.562	106.615	2.02837	3.4584	OK	5e-05	0.000206	yes	ok
Prkar2b	chr12:31958478-32061279	3.10405	6.29692	2.02861	2.64764	OK	5e-05	0.000206	yes	ok
Tsc22d1	chr14:76415820-76507766	2.47839	5.04549	2.03579	1.92602	OK	0.0016	0.005017	yes	ok
Pdgfb	chr15:79995875-80014808	2.71451	5.53332	2.03843	2.45448	OK	0.0002	0.000753	yes	ok
Tubb2a	chr13:34074279-34078008	13.6877	27.996	2.04534	3.04204	OK	5e-05	0.000206	yes	ok
6720401G13Rik	chrX:50555743-50635258	4.51046	9.22918	2.04618	2.83062	OK	5e-05	0.000206	yes	ok
Ptpla	chr2:14026830-14056035	8.72474	17.8607	2.04713	2.35883	OK	5e-05	0.000206	yes	ok
Tnfsf11	chr14:78277445-78308043	8.11518	16.8125	2.07174	3.25459	OK	5e-05	0.000206	yes	ok
Tnfsf4	chr1:161395437-161418206	4.88034	10.1126	2.07212	2.70347	OK	5e-05	0.000206	yes	ok
H1f0	chr15:79028211-79030500	27.4108	57.1683	2.08561	3.47033	OK	5e-05	0.000206	yes	ok
Slc25a33	chr4:149744035-149774267	4.23268	8.83904	2.08829	2.76013	OK	5e-05	0.000206	yes	ok
Rhoc	chr3:104789033-104794459	6.01402	12.5725	2.09053	2.6907	OK	0.00035	0.001262	yes	ok
Hip1	chr5:135406518-135545122	3.63899	7.60892	2.09094	3.12878	OK	5e-05	0.000206	yes	ok
Tdrkh	chr3:94413317-94431499	3.66323	7.70964	2.10461	2.76504	OK	5e-05	0.000206	yes	ok
Tmbim1	chr1:74285033-74353692	6.18107	13.2187	2.13857	2.40472	OK	0.00025	0.000925	yes	ok
Napsa	chr7:44572444-44586846	6.02195	12.8995	2.14209	2.90148	OK	5e-05	0.000206	yes	ok
Cyfip1	chr7:55842070-55962493	2.66988	5.72558	2.1445	2.13651	OK	0.00055	0.001907	yes	ok
Hmox1	chr8:75093617-75100593	4.77482	10.2442	2.14546	2.72707	OK	5e-05	0.000206	yes	ok
Pros1	chr16:62854333-62929340	5.06057	10.8608	2.14615	3.13083	OK	5e-05	0.000206	yes	ok
Serpinb6a	chr13:33917917-34002794	42.5435	91.3699	2.14768	3.40426	OK	5e-05	0.000206	yes	ok
Trim16	chr11:62820252-62842948	2.48985	5.37266	2.15783	2.69273	OK	5e-05	0.000206	yes	ok
Luzp1	chr4:136469760-136549318	2.93924	6.34363	2.15826	3.21933	OK	5e-05	0.000206	yes	ok
Fam213a	chr14:40993739-41013775	8.78798	19.0233	2.16469	3.14175	OK	5e-05	0.000206	yes	ok
Ccbl2	chr3:142701079-142744910	3.04393	6.59984	2.16819	2.78194	OK	0.0001	0.000396	yes	ok
Smo	chr6:29735496-29761366	3.31696	7.22013	2.17673	2.93639	OK	5e-05	0.000206	yes	ok
Spire1	chr18:67488208-67552721	3.00329	6.56944	2.18742	3.02716	OK	5e-05	0.000206	yes	ok
Sccpdh	chr1:179668230-179687184	4.26003	9.4297	2.21353	2.90094	OK	5e-05	0.000206	yes	ok
Scamp1	chr13:94201432-94285281	3.23738	7.19263	2.22174	3.33055	OK	5e-05	0.000206	yes	ok
Adap1	chr5:139271875-139325464	10.9558	25.0504	2.28648	3.61951	OK	5e-05	0.000206	yes	ok
Bmi1	chr2:18677017-18686629	16.0747	36.7897	2.28867	4.33961	OK	5e-05	0.000206	yes	ok
Snx8	chr5:140340302-140389247	2.29558	5.27979	2.29998	2.79324	OK	5e-05	0.000206	yes	ok
Cenpv	chr11:62524943-62539261	11.6688	26.8611	2.30196	3.5057	OK	5e-05	0.000206	yes	ok
Erdr1	chrY:90785441-90816465	92.797	214.099	2.30718	4.91218	OK	5e-05	0.000206	yes	ok
Eomes	chr9:118478188-118486132	12.6459	29.2546	2.31336	3.2629	OK	5e-05	0.000206	yes	ok
Errfi1	chr4:150855090-150868880	5.01439	11.6143	2.3162	3.51602	OK	5e-05	0.000206	yes	ok
Hbegf	chr18:36504926-36515805	3.49191	8.1076	2.32183	3.06217	OK	5e-05	0.000206	yes	ok
Serpinf1	chr11:75410028-75422623	6.42015	14.9286	2.32527	2.89742	OK	5e-05	0.000206	yes	ok
Abcg2	chr6:58596671-58692451	3.44092	8.05489	2.34091	3.29539	OK	5e-05	0.000206	yes	ok
Dapk2	chr9:66158225-66272242	3.02041	7.09597	2.34935	2.65609	OK	5e-05	0.000206	yes	ok
Spp1	chr5:104435110-104441053	28.8109	67.7179	2.35042	3.56009	OK	5e-05	0.000206	yes	ok
H2-Aa	chr17:34282750-34287771	2.77585	6.59137	2.37454	2.80979	OK	0.0004	0.001426	yes	ok
Tmem40	chr6:115729136-115762466	2.31488	5.53297	2.39018	2.1129	OK	0.0005	0.001749	yes	ok
Ccl4	chr11:83662583-83664683	258.104	619.718	2.40104	4.71837	OK	5e-05	0.000206	yes	ok
Swap70	chr7:110221702-110283506	3.05215	7.35261	2.40899	3.37302	OK	5e-05	0.000206	yes	ok
Ifng	chr10:118441046-118445892	319.393	772.319	2.41808	3.90623	OK	5e-05	0.000206	yes	ok
Scn1b	chr7:31116523-31126945	2.34019	5.67268	2.42403	2.66519	OK	0.0001	0.000396	yes	ok
Apobr	chr7:126585007-126589092	2.30775	5.59461	2.42427	2.88247	OK	5e-05	0.000206	yes	ok
Emilin2	chr17:71252175-71310965	8.50577	20.6249	2.42481	3.78357	OK	5e-05	0.000206	yes	ok
Vcl	chr14:20929432-21033673	4.16254	10.2982	2.47403	3.87046	OK	5e-05	0.000206	yes	ok
Sgk1	chr10:21882183-21999902	3.73584	9.25241	2.47667	3.26218	OK	5e-05	0.000206	yes	ok
Tjp2	chr19:24094501-24225026	2.21591	5.49655	2.4805	3.06618	OK	5e-05	0.000206	yes	ok
Arsb	chr13:93771678-93943016	9.48056	23.6322	2.4927	4.32173	OK	5e-05	0.000206	yes	ok
Dennd3	chr15:73512559-73572242	2.03118	5.10603	2.51382	3.2672	OK	5e-05	0.000206	yes	ok
Fam129b	chr2:32876133-32961255	2.53589	6.37845	2.51526	2.09404	OK	0.003	0.008852	yes	ok
Ceacam1	chr7:25376818-25566417	2.55418	6.554	2.566	2.36757	OK	0.00025	0.000925	yes	ok
Itga3	chr11:95044481-95076714	2.46548	6.37386	2.58524	3.22523	OK	5e-05	0.000206	yes	ok
Ccl3	chr11:83647842-83649378	250.512	648.893	2.59027	4.50365	OK	5e-05	0.000206	yes	ok
Stard10	chr7:101321318-101346312	8.47423	22.0998	2.60789	3.83894	OK	5e-05	0.000206	yes	ok
Entpd1	chr19:40659793-40741602	2.01219	5.24984	2.60902	3.56895	OK	5e-05	0.000206	yes	ok
Mid1	chrX:169685246-169990797	4.12376	11.1887	2.71323	3.54394	OK	5e-05	0.000206	yes	ok
Efemp2	chr19:5474689-5481854	1.84258	5.02967	2.72969	2.63386	OK	5e-05	0.000206	yes	ok
Prdm1	chr10:44437174-44458687	2.77051	7.57763	2.73509	3.85459	OK	5e-05	0.000206	yes	ok
Csrp2	chr10:110920175-110939514	5.68316	15.5727	2.74014	3.76563	OK	5e-05	0.000206	yes	ok
Spats2	chr15:99126844-99212466	3.53571	9.77594	2.76492	3.58286	OK	5e-05	0.000206	yes	ok
Myo1e	chr9:70207349-70400067	3.82537	10.6416	2.78184	3.78239	OK	5e-05	0.000206	yes	ok
Ift43	chr12:86082560-86162459	2.65717	7.43115	2.79663	2.2847	OK	0.0001	0.000396	yes	ok
Nrgn	chr9:37544492-37552745	24.104	68.0857	2.82466	4.88461	OK	5e-05	0.000206	yes	ok
Pctp	chr11:89983416-90002894	2.61247	7.39146	2.82929	3.50806	OK	5e-05	0.000206	yes	ok
Bag3	chr7:128523582-128546979	2.07973	5.9825	2.87657	3.4665	OK	5e-05	0.000206	yes	ok
Ryk	chr9:102834919-102908307	2.46276	7.18477	2.91737	3.71111	OK	5e-05	0.000206	yes	ok
Gadd45g	chr13:51846674-51848474	43.4029	127.932	2.94754	5.39775	OK	5e-05	0.000206	yes	ok
Smpdl3b	chr4:132732965-132757171	2.90604	8.70416	2.99519	3.80438	OK	5e-05	0.000206	yes	ok
Adam8	chr7:139978940-139992488	12.9773	40.2267	3.09977	4.76905	OK	5e-05	0.000206	yes	ok
Runx2	chr17:44495986-45119284	4.34811	13.7306	3.15782	4.1811	OK	5e-05	0.000206	yes	ok
Cth	chr3:157894247-157925063	3.07432	9.73245	3.16571	3.96382	OK	5e-05	0.000206	yes	ok
Id2	chr12:25093798-25096092	63.0066	199.93	3.17316	6.50736	OK	5e-05	0.000206	yes	ok
Tnfsf10	chr3:27317076-27339665	6.94075	22.1575	3.19238	5.38444	OK	5e-05	0.000206	yes	ok
Cxcr6	chr9:123789509-123851899	12.1359	38.9543	3.20984	2.54777	OK	0.0001	0.000396	yes	ok
Crabp2	chr3:87948692-87953372	18.0116	58.0143	3.22096	5.01067	OK	5e-05	0.000206	yes	ok
S100a6	chr3:90612893-90614414	53.0816	171.446	3.22986	6.65053	OK	5e-05	0.000206	yes	ok
Map6	chr7:99267446-99337137	3.46948	11.3069	3.25896	3.74398	OK	5e-05	0.000206	yes	ok
Pde8a	chr7:81213803-81333622	2.17636	7.18374	3.30081	4.14457	OK	5e-05	0.000206	yes	ok
Ell2	chr13:75707483-75772358	2.77676	9.19774	3.31241	4.56307	OK	5e-05	0.000206	yes	ok
Srxn1	chr2:152105523-152111376	3.31915	11.0287	3.32275	3.8982	OK	5e-05	0.000206	yes	ok
Ccl5	chr11:83525778-83530518	52.4865	175.015	3.3345	7.56866	OK	5e-05	0.000206	yes	ok
Gpx7	chr4:108400216-108406713	1.83837	6.17318	3.35797	3.65413	OK	5e-05	0.000206	yes	ok
Selp	chr1:164115263-164220274	1.59363	5.49058	3.44532	3.78354	OK	5e-05	0.000206	yes	ok
Myo10	chr15:25622549-25813671	3.53444	12.468	3.52758	4.69374	OK	5e-05	0.000206	yes	ok
Ckap4	chr10:84526304-84533888	1.71625	6.08647	3.54636	4.19768	OK	5e-05	0.000206	yes	ok
Ifitm2	chr7:140954838-140955961	42.7743	157.797	3.68905	7.61179	OK	5e-05	0.000206	yes	ok
Ccr5	chr9:124121542-124127183	10.2945	38.3143	3.7218	6.30623	OK	5e-05	0.000206	yes	ok
Prf1	chr10:61297835-61304263	129.906	487.964	3.75629	5.05892	OK	5e-05	0.000206	yes	ok
Igf2bp3	chr6:49085217-49214954	1.44062	5.52608	3.83591	4.75033	OK	5e-05	0.000206	yes	ok
Lgals3	chr14:47373859-47386167	75.3478	315.005	4.18069	6.38291	OK	5e-05	0.000206	yes	ok
Ttc39c	chr18:12643532-12737052	4.70147	19.7382	4.19831	5.03647	OK	5e-05	0.000206	yes	ok
Il3	chr11:54265084-54267279	2.13122	9.11579	4.27727	4.12395	OK	5e-05	0.000206	yes	ok
AA467197	chr2:122637886-122641076	43.8157	187.769	4.28543	5.90123	OK	5e-05	0.000206	yes	ok
Myh10	chr11:68691914-68816624	1.33851	5.79402	4.32869	4.63453	OK	5e-05	0.000206	yes	ok
Lad1	chr1:135818597-135833341	2.48991	10.8046	4.33935	4.91941	OK	5e-05	0.000206	yes	ok
Havcr2	chr11:46454930-46481254	3.76472	16.4422	4.36745	5.43393	OK	5e-05	0.000206	yes	ok
Lat2	chr5:134600264-134615023	2.01795	8.81871	4.37014	3.94515	OK	5e-05	0.000206	yes	ok
S100a4	chr3:90603769-90606045	15.9347	70.0231	4.39438	7.73292	OK	5e-05	0.000206	yes	ok
H2-Q10	chr17:35470088-35474563	5.10764	22.8331	4.47039	5.02038	OK	5e-05	0.000206	yes	ok
Upp1	chr11:9118007-9136170	6.48824	29.5207	4.54988	4.74157	OK	5e-05	0.000206	yes	ok
Calcb	chr7:114718642-114723365	1.38498	6.36413	4.59508	4.20872	OK	5e-05	0.000206	yes	ok
Plcg2	chr8:117498290-117635142	1.38826	6.43605	4.63606	5.16012	OK	5e-05	0.000206	yes	ok
Lmna	chr3:88481148-88503332	2.43471	11.3255	4.65171	3.65595	OK	5e-05	0.000206	yes	ok
Chit1	chr1:134111241-134151436	2.06936	9.94087	4.80385	4.80329	OK	5e-05	0.000206	yes	ok
Tmem37	chr1:120067376-120073780	1.09256	5.25542	4.81018	4.38566	OK	5e-05	0.000206	yes	ok
Sytl2	chr7:90348698-90410439	2.39279	11.8286	4.94342	5.52709	OK	5e-05	0.000206	yes	ok
Adamts14	chr10:61197111-61273438	2.55895	12.7494	4.98229	5.50909	OK	5e-05	0.000206	yes	ok
Chst11	chr10:82985496-83195891	2.64222	13.6239	5.15624	6.61072	OK	5e-05	0.000206	yes	ok
Gem	chr4:11704446-11714993	12.2011	63.3889	5.19531	7.51212	OK	5e-05	0.000206	yes	ok
2900026A02Rik	chr5:113086322-113163313	1.03929	5.54978	5.33996	5.76562	OK	5e-05	0.000206	yes	ok
Csf2	chr11:54247269-54249899	1.4989	8.15492	5.44062	4.47628	OK	5e-05	0.000206	yes	ok
Stk32c	chr7:139103637-139242973	0.923139	5.11068	5.53618	3.54504	OK	0.0001	0.000396	yes	ok
Batf3	chr1:191098413-191108943	8.84974	49.3933	5.58133	6.33029	OK	5e-05	0.000206	yes	ok
Mt3	chr8:94152606-94154148	5.90125	33.4046	5.66058	7.17418	OK	5e-05	0.000206	yes	ok
Serpine2	chr1:79794320-79858665	17.4602	100.586	5.76088	7.8606	OK	5e-05	0.000206	yes	ok
Prr5	chr15:84680997-84703673	0.961404	5.67609	5.90395	5.05891	OK	5e-05	0.000206	yes	ok
Rgs8	chr1:153653036-153697665	0.929534	5.6	6.02454	5.69151	OK	5e-05	0.000206	yes	ok
Gatm	chr2:122594472-122611277	1.27825	8.34666	6.52976	6.05789	OK	5e-05	0.000206	yes	ok
Ccl1	chr11:82176665-82179812	7.40731	49.7403	6.71501	7.98813	OK	5e-05	0.000206	yes	ok
Slc16a11	chr11:70213909-70216414	2.07066	15.4949	7.48307	6.61717	OK	5e-05	0.000206	yes	ok
Cd63	chr10:128908918-128912818	2.23541	17.0974	7.64846	5.0973	OK	5e-05	0.000206	yes	ok
Ifitm3	chr7:141009589-141010744	8.69548	67.1853	7.72647	9.25523	OK	5e-05	0.000206	yes	ok
Fkbp11	chr15:98724367-98728198	1.87125	14.6648	7.83688	6.22162	OK	5e-05	0.000206	yes	ok
Tmem163	chr1:127490341-127678021	1.38221	10.9741	7.93951	6.62558	OK	5e-05	0.000206	yes	ok
Prkcdbp	chr7:105480615-105482197	2.57694	20.9413	8.12642	6.73589	OK	5e-05	0.000206	yes	ok
2810025M15Rik	chr1:157135182-157420236	0.697929	5.67704	8.13414	3.46419	OK	5e-05	0.000206	yes	ok
Nkain1	chr4:130530130-130574036	1.51265	13.0996	8.66002	6.81582	OK	5e-05	0.000206	yes	ok
Lrrk1	chr7:66258746-66388341	0.841171	8.08538	9.61202	7.89001	OK	5e-05	0.000206	yes	ok
Sdc1	chr12:8771395-8793687	1.27189	13.3531	10.4986	7.19758	OK	5e-05	0.000206	yes	ok
Il10	chr1:131019844-131024970	0.755523	8.36882	11.0769	5.99925	OK	5e-05	0.000206	yes	ok
Tnfrsf8	chr4:145268975-145315147	1.78896	27.1958	15.202	8.54566	OK	5e-05	0.000206	yes	ok
Gzmk	chr13:113171873-113180897	0.394432	6.43821	16.3227	6.4391	OK	5e-05	0.000206	yes	ok
Ccl9	chr11:83572916-83578636	0.756583	12.8457	16.9785	9.37958	OK	5e-05	0.000206	yes	ok
Ccr2	chr9:124102182-124109140	0.711057	12.307	17.308	9.08693	OK	5e-05	0.000206	yes	ok
Serpinb9b	chr13:33027413-33040558	0.831403	15.3289	18.4375	7.82488	OK	5e-05	0.000206	yes	ok
Ifitm1	chr7:140967428-140969827	6.39798	143.439	22.4195	9.64438	OK	5e-05	0.000206	yes	ok
Filip1	chr9:79815561-79977882	0.418097	10.0961	24.1476	7.77259	OK	5e-05	0.000206	yes	ok
Atp6v0d2	chr4:19876837-19922566	0.174812	5.8094	33.2324	7.88156	OK	5e-05	0.000206	yes	ok
Cdkn2a	chr4:89274472-89294619	0.468105	15.6505	33.4337	6.32084	OK	5e-05	0.000206	yes	ok
Gzmc	chr14:56231400-56234656	6.07045	390.705	64.3617	15.6087	OK	5e-05	0.000206	yes	ok
Gzma	chr13:113093826-113100981	1.86409	172.475	92.5256	15.2708	OK	5e-05	0.000206	yes	ok
Gzme	chr14:56117618-56120625	0.114213	13.2098	115.659	7.10335	OK	0.00135	0.004299	yes	ok
Gzmd	chr14:56129567-56132593	0.098476	14.4692	146.93	6.60812	OK	0.00295	0.008719	yes	ok
Mir1199	chr8:84011514-84011633	0	14.5971	1048576	#NAME?	OK	0.00285	0.008452	yes	ok
Note: “no test” means “not enough alignments for testing”.
