# Supplementary material for: Ezh2 phosphorylation state determines its capacity to maintain CD8+ T memory precursors for antitumor immunity
Source: Nat Commun. 2017 Dec 14;8:2125. doi: 10.1038/s41467-017-02187-8 (PMC5730609; doi:10.1038/s41467-017-02187-8)
Supplement: Supplementary file 3 — Supplementary Data 1 [file 41467_2017_2187_MOESM3_ESM.xlsx]

## Sheet: Sheet1
Supplementary Data 1. Genes differentially expressed in naive Ezh2-/- CD8 T cells versus naïve WT T cells (Fold change >1.5, or <1.5)
gene_id	locus	Naïve WT CD8	Naïve Ezh2-/- CD8	log2(fold_change)	test_stat	status	p_value	q_value	significant	RNA_level			gene_id	locus	Activated WT CD8	Activated Ezh2-/-	log2(fold_change)	test_stat	status	p_value	q_value	significant	RNA_level
Ccl5	chr11:83525778-83530518	177.444	51.1744	-1.79387	-7.91254	OK	5e-05	0.000206	yes	ok			Ccl5	chr11:83525778-83530518	52.4865	175.015	1.73747	7.56866	OK	5e-05	0.000206	yes	ok
Ccl3	chr11:83647842-83649378	6.51811	1.90123	-1.77752	-3.67457	OK	5e-05	0.000206	yes	ok			Ccl3	chr11:83647842-83649378	250.512	648.893	1.3731	4.50365	OK	5e-05	0.000206	yes	ok
Hist2h2bb	chr3:96269699-96270192	6.57214	2.13454	-1.62243	-3.67977	OK	0.00045	0.001589	yes	ok			Hist2h2bb	chr3:96269699-96270192	2.59597	2.92983	0.174547	0.376093	OK	0.6908	0.844261	no	bad
Nin	chr12:70011434-70111925	73.7714	24.5415	-1.58784	-4.40616	OK	5e-05	0.000206	yes	ok			Nin	chr12:70011434-70111925	22.1547	18.1026	-0.29142	-0.88202	OK	0.1073	0.20893	no	ok
Ccl4	chr11:83662583-83664683	14.0633	4.90583	-1.51937	-3.96542	OK	5e-05	0.000206	yes	ok			Ccl4	chr11:83662583-83664683	258.104	619.718	1.26366	4.71837	OK	5e-05	0.000206	yes	ok
Eps8l1	chr7:4464741-4479242	17.5215	6.36759	-1.46031	-3.94616	OK	5e-05	0.000206	yes	ok			Eps8l1	chr7:4464741-4479242	2.39868	1.02249	-1.23015	-2.20598	OK	0.0002	0.000753	yes	bad
Tigit	chr16:43648860-43664184	7.53637	2.88364	-1.38598	-2.87733	OK	0.00025	0.000925	yes	ok			Tigit	chr16:43648860-43664184	89.5214	95.3887	0.091586	0.327446	OK	0.6463	0.812903	no	ok
Bhlhe40	chr6:108577038-108666925	9.23843	4.48681	-1.04196	-2.50642	OK	0.0001	0.000396	yes	ok			Bhlhe40	chr6:108577038-108666925	118.252	160.904	0.444338	1.22189	OK	0.0342	0.077707	no	ok
Tpd52	chr3:8929435-9004515	52.1151	25.3762	-1.03823	-3.15744	OK	5e-05	0.000206	yes	ok			Tpd52	chr3:8929435-9004515	44.3061	31.4849	-0.49285	-1.54141	OK	0.011	0.028477	yes	ok
Casp1	chr9:5298516-5307281	7.87819	3.95138	-0.99551	-2.38607	OK	0.0007	0.002375	yes	ok			Casp1	chr9:5298516-5307281	5.93312	2.60335	-1.18842	-2.71242	OK	0.00015	0.000577	yes	ok
Irf4	chr13:30749257-30766927	16.5397	8.37344	-0.98204	-2.85602	OK	5e-05	0.000206	yes	ok			Irf4	chr13:30749257-30766927	81.7269	75.3077	-0.11802	-0.38452	OK	0.53465	0.723201	no	ok
Nr4a2	chr2:57107225-57124003	13.2125	6.76258	-0.96625	-2.28214	OK	0.0001	0.000396	yes	ok			Nr4a2	chr2:57107225-57124003	27.3337	23.1734	-0.23821	-0.66282	OK	0.24935	0.414017	no	ok
Ramp3	chr11:6650147-6677475	24.7116	12.8466	-0.94381	-2.10257	OK	0.00035	0.001262	yes	ok			Ramp3	chr11:6650147-6677475	2.6432	4.82907	0.869457	1.40153	OK	0.0131	0.033286	yes	bad
Coro2a	chr4:46536936-46601929	6.25741	3.3306	-0.90978	-2.28583	OK	5e-05	0.000206	yes	ok			Coro2a	chr4:46536936-46601929	60.5208	69.9553	0.209003	0.634956	OK	0.2595	0.426889	no	ok
Cd9	chr6:125460265-125494755	40.6082	22.8889	-0.82712	-2.87719	OK	0.00015	0.000577	yes	ok			Cd9	chr6:125460265-125494755	32.1545	57.1001	0.828474	3.11526	OK	5e-05	0.000206	yes	ok
Ctla4	chr1:60909024-60915830	77.2275	43.5757	-0.82559	-2.61537	OK	0.0002	0.000753	yes	ok			Ctla4	chr1:60909024-60915830	265.086	227.398	-0.22124	-0.76084	OK	0.27855	0.451184	no	ok
Rab4a	chr8:123805995-123835291	9.25388	5.31495	-0.8	-2.00879	OK	0.0027	0.008051	yes	ok			Rab4a	chr8:123805995-123835291	5.09996	4.72029	-0.11161	-0.25957	OK	0.6846	0.839935	no	ok
Hist1h1c	chr13:23738806-23740367	34.8786	20.2995	-0.7809	-2.56846	OK	0.00015	0.000577	yes	ok			Hist1h1c	chr13:23738806-23740367	4.17531	6.75436	0.693935	1.67523	OK	0.0098	0.025686	yes	ok
Slc6a19	chr13:73681156-73709856	74.2989	43.3502	-0.7773	-2.74686	OK	5e-05	0.000206	yes	ok			Slc6a19	chr13:73681156-73709856	4.53148	2.02788	-1.16001	-2.61914	OK	0.00015	0.000577	yes	bad
Mgat5b	chr11:116918862-116986944	12.1026	7.33401	-0.72264	-1.79018	OK	0.00265	0.007917	yes	ok			Mgat5b	chr11:116918862-116986944	0.608261	0.334736	-0.86167	-1.21688	OK	0.0387	0.086647	no	bad
Rgs2	chr1:143999337-144004149	96.206	59.9181	-0.68313	-2.09285	OK	0.00105	0.003422	yes	ok			Rgs2	chr1:143999337-144004149	8.68437	13.9715	0.685994	1.97598	OK	0.00225	0.006828	yes	ok
P2ry10	chrX:107089334-107104970	151.918	98.6038	-0.62358	-1.99669	OK	0.0028	0.00832	yes	ok			P2ry10	chrX:107089334-107104970	60.9674	35.0462	-0.79878	-2.99378	OK	5e-05	0.000206	yes	ok
1700017B05Rik	chr9:57252321-57262599	12.4067	8.22878	-0.59236	-1.80569	OK	0.0017	0.0053	yes	ok			1700017B05Rik	chr9:57252321-57262599	16.5123	18.8457	0.190694	0.620541	OK	0.28445	0.458438	no	ok
Ifi27l2a	chr12:103442166-103443680	788	1186.64	0.590613	3.23723	OK	0.0019	0.00586	yes	ok			Ifi27l2a	chr12:103442166-103443680	1057.33	664.555	-0.66997	-3.27231	OK	0.00115	0.003718	yes	ok
Plac8	chr5:100553732-100572205	273.089	411.674	0.592129	2.63097	OK	0.00105	0.003422	yes	ok			Plac8	chr5:100553732-100572205	746.283	929.914	0.317375	1.27825	OK	0.1221	0.233026	no	ok
Ly6c2	chr15:75108160-75111949	291.992	443.618	0.603388	2.57358	OK	0.0015	0.004733	yes	ok			Ly6c2	chr15:75108160-75111949	175.294	281.427	0.682984	2.86289	OK	0.0005	0.001749	yes	ok
Oas2	chr5:120730332-120749848	54.5233	83.315	0.611703	2.02334	OK	0.00075	0.002528	yes	ok			Oas2	chr5:120730332-120749848	0.923124	1.05157	0.187947	0.351817	OK	0.5585	0.743246	no	bad
Ifit3	chr19:34583528-34588982	36.0304	55.5065	0.623441	2.14075	OK	0.00045	0.001589	yes	ok			Ifit3	chr19:34583528-34588982	2.5764	1.84752	-0.47976	-0.96645	OK	0.12535	0.238128	no	bad
Lyst	chr13:13590408-13777440	20.5592	32.0504	0.64056	2.0861	OK	0.00055	0.001907	yes	ok			Lyst	chr13:13590408-13777440	14.7823	12.4555	-0.24708	-0.80906	OK	0.17335	0.311038	no	ok
Oasl2	chr5:114896933-114912245	19.2091	29.9971	0.643032	2.12529	OK	0.0006	0.002064	yes	ok			Oasl2	chr5:114896933-114912245	1.48429	1.6983	0.194317	0.378914	OK	0.52775	0.717004	no	bad
Ggt1	chr10:75573592-75586182	32.9822	51.6865	0.6481	2.2042	OK	0.0006	0.002064	yes	ok			Ggt1	chr10:75573592-75586182	3.46413	6.21196	0.842557	1.98981	OK	0.00255	0.007648	yes	ok
Slfn5	chr11:82911252-82964850	29.3271	46.3573	0.660563	2.09837	OK	5e-05	0.000206	yes	ok			Slfn5	chr11:82911252-82964850	2.08347	2.12826	0.03069	0.070671	OK	0.90495	0.961442	no	bad
Erdr1	chrY:90785441-90816465	214.865	342.444	0.672438	2.57477	OK	0.001	0.003276	yes	ok			Erdr1	chrY:90785441-90816465	92.797	214.099	1.20613	4.91218	OK	5e-05	0.000206	yes	ok
Ifit1	chr19:34640888-34650009	31.4782	50.9397	0.694437	2.39156	OK	0.00015	0.000577	yes	ok			Ifit1	chr19:34640888-34650009	3.28203	2.97265	-0.14284	-0.33053	OK	0.58665	0.766747	no	bad
Isg15	chr4:156199423-156200818	88.1709	142.744	0.695059	2.84011	OK	0.0001	0.000396	yes	ok			Isg15	chr4:156199423-156200818	38.3052	31.7783	-0.2695	-0.86948	OK	0.23875	0.400989	no	ok
Baz2b	chr2:59899362-60125740	7.54517	12.4577	0.723408	2.29167	OK	5e-05	0.000206	yes	ok			Baz2b	chr2:59899362-60125740	2.2778	4.81612	1.08023	3.00839	OK	5e-05	0.000206	yes	bad
Mx1	chr16:97447034-97462906	28.6372	47.7698	0.738209	2.29772	OK	5e-05	0.000206	yes	ok			Mx1	chr16:97447034-97462906	6.4328	8.14191	0.339921	0.858622	OK	0.12935	0.244595	no	ok
Ly6d	chr15:74762055-74763567	18.8575	31.5612	0.743018	2.37906	OK	0.0033	0.009647	yes	ok			Ly6d	chr15:74762055-74763567	0.919725	1.56058	0.762806	1.30384	OK	0.114	0.219981	no	bad
Ctnna1	chr18:35118911-35254775	3.32225	5.58853	0.750309	1.84257	OK	0.0026	0.007782	yes	ok			Ctnna1	chr18:35118911-35254775	25.4877	43.3358	0.765758	2.52378	OK	5e-05	0.000206	yes	ok
Ly6c1	chr15:75044017-75048837	21.2567	36.1645	0.766654	1.87141	OK	0.00225	0.006828	yes	ok			Ly6c1	chr15:75044017-75048837	9.7877	14.1628	0.533063	1.09506	OK	0.0601	0.127139	no	ok
B430306N03Rik	chr17:48316161-48326511	3.9394	6.71447	0.769296	2.07626	OK	0.00105	0.003422	yes	ok			B430306N03Rik	chr17:48316161-48326511	0.576105	1.37776	1.25792	2.25568	OK	0.0006	0.002064	yes	bad
Mx2	chr16:97536080-97560901	10.6858	18.2613	0.773093	2.16811	OK	0.00015	0.000577	yes	ok			Mx2	chr16:97536080-97560901	1.92411	1.78102	-0.11149	-0.18785	OK	0.7287	0.868529	no	bad
Ppic	chr18:53406340-53418007	6.77981	11.6291	0.778424	2.09309	OK	0.00245	0.007377	yes	ok			Ppic	chr18:53406340-53418007	6.98088	9.16521	0.392758	0.983796	OK	0.14455	0.268161	no	ok
Cd163l1	chr7:140218266-140231145	13.7408	23.7645	0.79034	2.27749	OK	5e-05	0.000206	yes	ok			Cd163l1	chr7:140218266-140231145	0.403075	1.2321	1.612	2.45654	OK	0.0002	0.000753	yes	bad
I830012O16Rik	chr19:34607956-34613401	5.15274	8.93211	0.79366	2.066	OK	0.00115	0.003718	yes	ok			I830012O16Rik	chr19:34607956-34613401	0.564784	0.333019	-0.76209	-1.08108	OK	0.0927	0.184646	no	bad
Rsad2	chr12:26442742-26456452	9.43614	17.2138	0.867295	2.86362	OK	5e-05	0.000206	yes	ok			Rsad2	chr12:26442742-26456452	0.784511	0.596199	-0.396	-0.69746	OK	0.2729	0.444081	no	bad
Tdgf1	chr9:110939607-110946158	2.7816	5.14692	0.887793	2.09312	OK	0.00195	0.005998	yes	ok			Tdgf1	chr9:110939607-110946158	0.413496	0.291862	-0.50259	-0.68905	OK	0.29915	0.476437	no	bad
Gadd45g	chr13:51846674-51848474	8.16151	15.135	0.89098	2.44389	OK	0.00045	0.001589	yes	ok			Gadd45g	chr13:51846674-51848474	43.4029	127.932	1.55951	5.39775	OK	5e-05	0.000206	yes	ok
Gsto1	chr19:47854988-47864788	4.89655	9.26509	0.92004	2.30934	OK	0.00135	0.004299	yes	ok			Gsto1	chr19:47854988-47864788	22.0163	40.8322	0.891135	3.04207	OK	5e-05	0.000206	yes	ok
Ddit4	chr10:59949674-59951770	14.5796	27.6687	0.924299	2.87963	OK	5e-05	0.000206	yes	ok			Ddit4	chr10:59949674-59951770	152.318	113.12	-0.42924	-1.44543	OK	0.0264	0.061887	no	ok
Vwa5a	chr9:38718267-38743337	3.87167	7.46794	0.947755	2.58523	OK	5e-05	0.000206	yes	ok			Vwa5a	chr9:38718267-38743337	11.6137	8.13297	-0.51397	-1.52935	OK	0.00995	0.026034	yes	ok
1700097N02Rik	chr17:30622440-30626905	4.50615	8.79491	0.964772	2.28857	OK	0.00265	0.007917	yes	ok			1700097N02Rik	chr17:30622440-30626905	17.8083	13.7049	-0.37786	-1.073	OK	0.15375	0.282115	no	ok
Beta-s	chr7:103826522-103827928	42.9388	89.2784	1.05603	4.15865	OK	5e-05	0.000206	yes	ok			Beta-s	chr7:103826522-103827928	0.047418	0.15611	1.71905	0	NOTEST	1	1	no	bad
Stmn1	chr4:134468319-134473843	10.9678	25.4644	1.21521	3.57154	OK	5e-05	0.000206	yes	ok			Stmn1	chr4:134468319-134473843	435.214	404.33	-0.10619	-0.39549	OK	0.5642	0.747904	no	ok
Top2a	chr11:98992946-99024189	3.92345	9.79263	1.31957	3.66987	OK	5e-05	0.000206	yes	ok			Top2a	chr11:98992946-99024189	240.794	205.346	-0.22975	-0.65882	OK	0.26455	0.433403	no	ok
5830411N06Rik	chr7:140247300-140299791	9.77906	26.5075	1.43863	3.74004	OK	5e-05	0.000206	yes	ok			5830411N06Rik	chr7:140247300-140299791	0.100796	0.319545	1.66458	1.58438	OK	0.0064	0.017537	yes	bad
Pxt1	chr17:28933985-28942262	0	35.311	20	#NAME?	OK	5e-05	0.000206	yes	ok			Pxt1	chr17:28933985-28942262	0.050716	9.81045	7.59573	6.17196	OK	0.02205	0.052787	no	ok
Mir1932	chr11:119390471-119390561	0	82.2913	20	#NAME?	OK	0.0002	0.000753	yes	ok			Mir1932	chr11:119390471-119390561	17.9759	15.3618	-0.22671	0	NOTEST	1	1	no	ok
Note: “no test” means “not enough alignments for testing”.													Note: “no test” means “not enough alignments for testing”.
